# Supplementary material for: On the parameter combinations that matter and on those that do not: data-driven studies of parameter (non)identifiability
Source: PNAS Nexus. 2022 Sep 14;1(4):pgac154. doi: 10.1093/pnasnexus/pgac154 (PMC9802152; doi:10.1093/pnasnexus/pgac154)
Supplement: pgac154_Supplemental_Files [file pgac154_supplemental_files.zip]

Archive with 3 entries (3 files):
- On_the_Parameters_Supplemental_Info.pdf
- PNASNEXUS-PNASNEXUS-2022-00202-s01.cls
- PNASNEXUS-PNASNEXUS-2022-00202-s04.bib
