# Supplementary material for: On the parameter combinations that matter and on those that do not: data-driven studies of parameter (non)identifiability
Source: PNAS Nexus. 2022 Sep 14;1(4):pgac154. doi: 10.1093/pnasnexus/pgac154 (PMC9802152; doi:10.1093/pnasnexus/pgac154)
Supplement: pgac154_Supplemental_Files [file pgac154_supplemental_files.zip › PNASNEXUS-PNASNEXUS-2022-00202-s04.bib]

@article{achille2018emergence,
  title     = {Emergence of Invariance and Disentanglement in Deep Representations},
  author    = {Achille, Alessandro and Soatto, Stefano},
  journal   = {The Journal of Machine Learning Research},
  volume    = {19},
  number    = {1},
  pages     = {1947--1980},
  year      = {2018},
  publisher = {JMLR}
}

@article{aoki2013quantitative,
  title     = {A Quantitative Model of {ERK} {MAP} Kinase Phosphorylation in Crowded Media},
  author    = {Aoki, Kazuhiro and Takahashi, Koichi and Kaizu, Kazunari and Matsuda, Michiyuki},
  journal   = {Scientific Reports},
  volume    = {3},
  number    = {1},
  pages     = {1--8},
  year      = {2013},
  publisher = {Nature Publishing Group}
}

@book{arora2004introduction,
  title     = {Introduction to Optimum Design},
  author    = {Arora, Jasbir},
  year      = {2004},
  publisher = {Elsevier}
}

@book{barenblatt1996scaling,
  title     = {Scaling, Self-Similarity, and Intermediate Asymptotics},
  author    = {Barenblatt, Grigory Isaakovich},
  year      = {1996},
  publisher = {Cambridge University Press}
}

@article{belkin2003laplacian,
  title     = {Laplacian Eigenmaps for Dimensionality Reduction and Data Representation},
  author    = {Belkin, Mikhail and Niyogi, Partha},
  journal   = {Neural Computation},
  volume    = {15},
  number    = {6},
  pages     = {1373--1396},
  year      = {2003},
  publisher = {MIT Press}
}

@article{benner2015survey,
  title     = {A Survey of Projection-Based Model Reduction Methods for Parametric Dynamical Systems},
  author    = {Benner, Peter and Gugercin, Serkan and Willcox, Karen},
  journal   = {SIAM Review},
  volume    = {57},
  number    = {4},
  pages     = {483--531},
  year      = {2015},
  publisher = {SIAM}
}

@article{bodenstein1913theorie,
  title     = {Eine Theorie der Photochemischen Reaktionsgeschwindigkeiten},
  author    = {Bodenstein, Max},
  journal   = {Zeitschrift f{\"u}r Physikalische Chemie},
  volume    = {85},
  number    = {1},
  pages     = {329--397},
  year      = {1913},
  publisher = {De Gruyter Oldenbourg}
}

@article{brouwer2018underlying,
  title   = {The Underlying Connections between Identifiability, Active Subspaces, and Parameter Space Dimension Reduction},
  author  = {Brouwer, Andrew F and Eisenberg, Marisa C},
  journal = {arXiv preprint arXiv:1802.05641},
  year    = {2018}
}

@article{chiavazzo2014reduced,
  title     = {Reduced Models in Chemical Kinetics via Nonlinear Data-Mining},
  author    = {Chiavazzo, Eliodoro and Gear, Charles W and Dsilva, Carmeline J and Rabin, Neta and Kevrekidis, Ioannis G},
  journal   = {Processes},
  volume    = {2},
  number    = {1},
  pages     = {112--140},
  year      = {2014},
  publisher = {Multidisciplinary Digital Publishing Institute}
}

@article{coifman2006diffusion,
  title     = {Diffusion Maps},
  author    = {Coifman, Ronald R and Lafon, St{\'e}phane},
  journal   = {Applied and Computational Harmonic Analysis},
  volume    = {21},
  number    = {1},
  pages     = {5--30},
  year      = {2006},
  publisher = {Elsevier}
}

@article{coifman2006geometric,
  title     = {Geometric Harmonics: A Novel Tool for Multiscale Out-of-Sample Extension of Empirical Functions},
  author    = {Coifman, Ronald R and Lafon, St{\'e}phane},
  journal   = {Applied and Computational Harmonic Analysis},
  volume    = {21},
  number    = {1},
  pages     = {31--52},
  year      = {2006},
  publisher = {Elsevier}
}

@book{cole2020parameter,
  title     = {Parameter Redundancy and Identifiability},
  author    = {Cole, Diana},
  year      = {2020},
  publisher = {CRC Press}
}

@book{constantine2015active,
  title     = {Active Subspaces: Emerging Ideas for Dimension Reduction in Parameter Studies},
  author    = {Constantine, Paul G},
  year      = {2015},
  publisher = {SIAM}
}

@article{deane1991low,
  title     = {Low-Dimensional Models for Complex Geometry Flows: Application to Grooved Channels and Circular Cylinders},
  author    = {Deane, AE and Kevrekidis, IG and Karniadakis, G Em and Orszag, SA},
  journal   = {Physics of Fluids A: Fluid Dynamics},
  volume    = {3},
  number    = {10},
  pages     = {2337--2354},
  year      = {1991},
  publisher = {American Institute of Physics}
}

@article{dietrich2020manifold,
  title     = {Manifold Learning for Organizing Unstructured Sets of Process Observations},
  author    = {Dietrich, Felix and Kooshkbaghi, Mahdi and Bollt, Erik M and Kevrekidis, Ioannis G},
  journal   = {Chaos: An Interdisciplinary Journal of Nonlinear Science},
  volume    = {30},
  number    = {4},
  pages     = {043108},
  year      = {2020},
  publisher = {AIP Publishing LLC}
}

@article{dietrich2020spectral,
  title   = {Spectral Discovery of Jointly Smooth Features for Multimodal Data},
  author  = {Dietrich, Felix and Yair, Or and Mulayoff, Rotem and Talmon, Ronen and Kevrekidis, Ioannis G},
  journal = {arXiv preprint arXiv:2004.04386},
  year    = {2020}
}

@article{dsilva2018parsimonious,
  title     = {Parsimonious Representation of Nonlinear Dynamical Systems through Manifold Learning: A Chemotaxis Case Study},
  author    = {Dsilva, Carmeline J and Talmon, Ronen and Coifman, Ronald R and Kevrekidis, Ioannis G},
  journal   = {Applied and Computational Harmonic Analysis},
  volume    = {44},
  number    = {3},
  pages     = {759--773},
  year      = {2018},
  publisher = {Elsevier}
}

@article{foias1988computation,
    author  = {C. Foias and M.S. Jolly and I.G. Kevrekidis and G.R. Sell and E.S. Titi},
    title   = {On the Computation of Inertial Manifolds},
    journal = {Physics Letters A},
    volume  = {131},
    number  = {7},
    pages   = {433-436},
    year    = {1988},
    issn    = {0375-9601},
    doi     = {https://doi.org/10.1016/0375-9601(88)90295-2},
    url     = {https://www.sciencedirect.com/science/article/pii/0375960188902952}
}

@inproceedings{fowlkes2001efficient,
  title        = {Efficient Spatiotemporal Grouping using the {Nystr\"om} Method},
  author       = {Fowlkes, Charless and Belongie, Serge and Malik, Jitendra},
  booktitle    = {Proceedings of the 2001 IEEE Computer Society Conference on Computer Vision and Pattern Recognition},
  volume       = {1},
  pages        = {I--I},
  year         = {2001},
  organization = {IEEE}
}

@incollection{frewen2011coarse,
  title     = {Coarse Collective Dynamics of Animal Groups},
  author    = {Frewen, Thomas A and Couzin, Iain D and Kolpas, Allison and Moehlis, Jeff and Coifman, Ronald and Kevrekidis, Ioannis G},
  booktitle = {Coping with Complexity: Model Reduction and Data Analysis},
  pages     = {299--309},
  year      = {2011},
  publisher = {Springer}
}

@article{georgiou2017exploration,
  title     = {An Exploration Algorithm for Stochastic Simulators Driven by Energy Gradients},
  author    = {Georgiou, Anastasia S and Bello-Rivas, Juan M and Gear, Charles William and Wu, Hau-Tieng and Chiavazzo, Eliodoro and Kevrekidis, Ioannis G},
  journal   = {Entropy},
  volume    = {19},
  number    = {7},
  pages     = {294},
  year      = {2017},
  publisher = {Multidisciplinary Digital Publishing Institute}
}

@incollection{goussis2011model,
  title     = {Model Reduction for Combustion Chemistry},
  author    = {Goussis, Dimitris A and Maas, Ulrich},
  booktitle = {Turbulent Combustion Modeling},
  pages     = {193--220},
  year      = {2011},
  publisher = {Springer}
}

@misc{gplearn,
  author       = {Stephens, Trevor},
  title        = {Genetic Programming in {P}ython with scikit-learn Inspired {API}: gp-learn},
  howpublished = {\url{https://gplearn.readthedocs.io/en/stable/}},
  note         = {Accessed: 2021-10-12}
}

@article{gutenkunst2007universally,
  title     = {Universally Sloppy Parameter Sensitivities in Systems Biology Models},
  author    = {Gutenkunst, Ryan N and Waterfall, Joshua J and Casey, Fergal P and Brown, Kevin S and Myers, Christopher R and Sethna, James P},
  journal   = {PLoS Comput Biol},
  volume    = {3},
  number    = {10},
  pages     = {e189},
  year      = {2007},
  publisher = {Public Library of Science}
}

@article{holiday2019manifold,
  title     = {Manifold Learning for Parameter Reduction},
  author    = {Holiday, Alexander and Kooshkbaghi, Mahdi and Bello-Rivas, Juan M and Gear, C William and Zagaris, Antonios and Kevrekidis, Ioannis G},
  journal   = {Journal of Computational Physics},
  volume    = {392},
  pages     = {419--431},
  year      = {2019},
  publisher = {Elsevier}
}

@book{horn2012matrix,
  title     = {Matrix Analysis},
  author    = {Horn, Roger A and Johnson, Charles R},
  year      = {2012},
  publisher = {Cambridge University Press}
}

@article{jacot2018neural,
  title   = {Neural Tangent Kernel: Convergence and Generalization in Neural Networks},
  author  = {Jacot, Arthur and Gabriel, Franck and Hongler, Cl{\'e}ment},
  journal = {arXiv preprint arXiv:1806.07572},
  year    = {2018}
}

@article{kattis2016modeling,
  title     = {Modeling Epidemics on Adaptively Evolving Networks: A Data-Mining Perspective},
  author    = {Kattis, Assimakis A and Holiday, Alexander and Stoica, Ana-Andreea and Kevrekidis, Ioannis G},
  journal   = {Virulence},
  volume    = {7},
  number    = {2},
  pages     = {153--162},
  year      = {2016},
  publisher = {Taylor \& Francis}
}

@article{kemeth2018emergent,
  title     = {An Emergent Space for Distributed Data with Hidden Internal Order through Manifold Learning},
  author    = {Kemeth, Felix P and Haugland, Sindre W and Dietrich, Felix and Bertalan, Tom and H{\"o}hlein, Kevin and Li, Qianxiao and Bollt, Erik M and Talmon, Ronen and Krischer, Katharina and Kevrekidis, Ioannis G},
  journal   = {IEEE Access},
  volume    = {6},
  pages     = {77402--77413},
  year      = {2018},
  publisher = {IEEE}
}

@article{kopf2021latent,
  title     = {Latent Representation Learning in Biology and Translational Medicine},
  author    = {Kopf, Andreas and Claassen, Manfred},
  journal   = {Patterns},
  volume    = {2},
  number    = {3},
  pages     = {100198},
  year      = {2021},
  publisher = {Elsevier}
}

@phdthesis{lafon2004diffusion,
  author  = {Lafon, St{\'e}phane S},
  title   = {Diffusion Maps and Geometric Harmonics},
  school  = {Yale University},
  year    = {2004},
  address = {New Haven, CT},
}

@book{lee2007nonlinear,
  title     = {Nonlinear Dimensionality Reduction},
  author    = {Lee, John A and Verleysen, Michael},
  year      = {2007},
  publisher = {Springer}
}

@inproceedings{locatello2019challenging,
  title        = {Challenging Common Assumptions in the Unsupervised Learning of Disentangled Representations},
  author       = {Locatello, Francesco and Bauer, Stefan and Lucic, Mario and Raetsch, Gunnar and Gelly, Sylvain and Sch{\"o}lkopf, Bernhard and Bachem, Olivier},
  booktitle    = {Proceedings of the 36th International Conference on Machine Learning},
  pages        = {4114--4124},
  year         = {2019},
  organization = {PMLR}
}

@book{marsden1993elementary,
  title     = {Elementary Classical Analysis},
  author    = {Marsden, Jerrold E and Hoffman, Michael J},
  year      = {1993},
  publisher = {Macmillan}
}

@article{meila2018regression,
  title   = {A Regression Approach for Explaining Manifold Embedding Coordinates},
  author  = {Meila, Marina and Koelle, Samson and Zhang, Hanyu},
  journal = {arXiv preprint arXiv:1811.11891},
  year    = {2018}
}

@article{mirza2014conditional,
  title   = {Conditional Generative Adversarial Nets},
  author  = {Mirza, Mehdi and Osindero, Simon},
  journal = {arXiv preprint arXiv:1411.1784},
  year    = {2014}
}

@article{nadler2006diffusion,
  title     = {Diffusion Maps, Spectral Clustering and Reaction Coordinates of Dynamical Systems},
  author    = {Nadler, Boaz and Lafon, St{\'e}phane and Coifman, Ronald R and Kevrekidis, Ioannis G},
  journal   = {Applied and Computational Harmonic Analysis},
  volume    = {21},
  number    = {1},
  pages     = {113--127},
  year      = {2006},
  publisher = {Elsevier}
}

@book{nystrom1929praktische,
  title     = {{\"U}ber die Praktische Aufl{\"o}sung von Linearen Integralgleichungen mit Anwendungen auf Randwertaufgaben der Potentialtheorie},
  author    = {Nystr{\"o}m, Evert Johannes},
  year      = {1929},
  publisher = {Akademische Buchhandlung}
}

@book{quarteroni2014reduced,
  title     = {Reduced Order Methods for Modeling and Computational Reduction},
  author    = {Quarteroni, Alfio and Rozza, Gianluigi and others},
  volume    = {9},
  year      = {2014},
  publisher = {Springer}
}

@article{raue2009structural,
  title     = {Structural and Practical Identifiability Analysis of Partially Observed Dynamical Models by Exploiting the Profile Likelihood},
  author    = {Raue, Andreas and Kreutz, Clemens and Maiwald, Thomas and Bachmann, Julie and Schilling, Marcel and Klingm{\"u}ller, Ursula and Timmer, Jens},
  journal   = {Bioinformatics},
  volume    = {25},
  number    = {15},
  pages     = {1923--1929},
  year      = {2009},
  publisher = {Oxford University Press}
}

@book{rawlings2002chemical,
  title     = {Chemical Reactor Analysis and Design Fundamentals},
  author    = {Rawlings, James Blake and Ekerdt, John G},
  year      = {2002},
  publisher = {Nob Hill Pub, LLC}
}

@book{riolo2011genetic,
  title     = {Genetic Programming Theory and Practice IX},
  author    = {Riolo, Rick and Vladislavleva, Ekaterina and Moore, Jason H},
  year      = {2011},
  publisher = {Springer Science \& Business Media}
}

@article{rotskoff2018trainability,
  title   = {Trainability and Accuracy of Neural Networks: An Interacting Particle System Approach},
  author  = {Rotskoff, Grant M and Vanden-Eijnden, Eric},
  journal = {arXiv preprint arXiv:1805.00915},
  year    = {2018}
}

@article{roweis2000nonlinear,
  title     = {Nonlinear Dimensionality Reduction by Locally Linear Embedding},
  author    = {Roweis, Sam T and Saul, Lawrence K},
  journal   = {Science},
  volume    = {290},
  number    = {5500},
  pages     = {2323--2326},
  year      = {2000},
  publisher = {American Association for the Advancement of Science}
}

@misc{sethna2013sloppiness,
  author       = {Sethna, James},
  title        = {Sloppy Models: Reading list, Publications of {Sethna} Group and Friends},
  date         = {May 1, 2013},
  howpublished = {\url{https://www.lassp.cornell.edu/sethna/Sloppy/SloppyPubs.html}},
  note         = {Accessed: 2021-10-12}
}

@article{shen2020scalability,
  author      = {Chao Shen and Hau-Tieng Wu},
  date        = {2020-01-03},
  title       = {Scalability and Robustness of Spectral Embedding: Landmark Diffusion is All You Need},
  eprint      = {2001.00801},
  eprintclass = {math.ST},
  eprinttype  = {arXiv},
  journal     = {arXiv:2001.00801},
  keywords    = {math.ST, stat.TH},
  year        = {2020},
}

@article{shvartsman2000order,
  title     = {Order Reduction for Nonlinear Dynamic Models of Distributed Reacting Systems},
  author    = {Shvartsman, Stanislav Y and Theodoropoulos, C and Rico-Mart{\'i}nez, Roberto and Kevrekidis, IG and Titi, Edriss S and Mountziaris, TJ},
  journal   = {Journal of Process Control},
  volume    = {10},
  number    = {2-3},
  pages     = {177--184},
  year      = {2000},
  publisher = {Elsevier}
}

@article{snowden2017methods,
  title     = {Methods of Model Reduction for Large-Scale Biological Systems: A Survey of Current Methods and Trends},
  author    = {Snowden, Thomas J and van der Graaf, Piet H and Tindall, Marcus J},
  journal   = {Bulletin of Mathematical Biology},
  volume    = {79},
  number    = {7},
  pages     = {1449--1486},
  year      = {2017},
  publisher = {Springer}
}

@article{sonday2009coarse,
  title     = {Coarse-Graining the Dynamics of a Driven Interface in the Presence of Mobile Impurities: Effective Description via Diffusion Maps},
  author    = {Sonday, Benjamin E and Haataja, Mikko and Kevrekidis, Ioannis G},
  journal   = {Physical Review E},
  volume    = {80},
  number    = {3},
  pages     = {031102},
  year      = {2009},
  publisher = {APS}
}

@incollection{takens1981detecting,
  title     = {Detecting Strange Attractors in Turbulence},
  author    = {Takens, Floris},
  booktitle = {Dynamical Systems and Surbulence},
  pages     = {366--381},
  year      = {1981},
  publisher = {Springer}
}

@article{talmon2019latent,
    title   = {Latent Common Manifold Learning with Alternating Diffusion: Analysis and Applications},
    author  = {Ronen Talmon and Hau-Tieng Wu},
    journal = {Applied and Computational Harmonic Analysis},
    volume  = {47},
    number  = {3},
    pages   = {848-892},
    year    = {2019},
    issn    = {1063-5203},
    doi     = {https://doi.org/10.1016/j.acha.2017.12.006},
    url     = {https://www.sciencedirect.com/science/article/pii/S1063520318300034}
}

@article{tenenbaum2000global,
  title     = {A Global Geometric Framework for Nonlinear Dimensionality Reduction},
  author    = {Tenenbaum, Joshua B and de Silva, Vin and Langford, John C},
  journal   = {Science},
  volume    = {290},
  number    = {5500},
  pages     = {2319--2323},
  year      = {2000},
  publisher = {American Association for the Advancement of Science}
}

@article{transtrum2010nonlinear,
  title     = {Why are Nonlinear Fits to Data so Challenging?},
  author    = {Transtrum, Mark K and Machta, Benjamin B and Sethna, James P},
  journal   = {Physical Review Letters},
  volume    = {104},
  number    = {6},
  pages     = {060201},
  year      = {2010},
  publisher = {APS}
}

@article{transtrum2014model,
  title     = {Model Reduction by Manifold Boundaries},
  author    = {Transtrum, Mark K and Qiu, Peng},
  journal   = {Physical Review Letters},
  volume    = {113},
  number    = {9},
  pages     = {098701},
  year      = {2014},
  publisher = {APS}
}

@book{wendland2004scattered,
  title     = {Scattered Data Approximation},
  author    = {Wendland, Holger},
  volume    = {17},
  year      = {2004},
  publisher = {Cambridge university press}
}

@article{yeung2020inference,
  title     = {Inference of Multisite Phosphorylation Rate Constants and their Modulation by Pathogenic Mutations},
  author    = {Yeung, Eyan and McFann, Sarah and Marsh, Lewis and Dufresne, Emilie and Filippi, Sarah and Harrington, Heather A and Shvartsman, Stanislav Y and W{\"u}hr, Martin},
  journal   = {Current Biology},
  volume    = {30},
  number    = {5},
  pages     = {877--882},
  year      = {2020},
  publisher = {Elsevier}
}

@article{chiavazzo2017intrinsic,
  title={Intrinsic map dynamics exploration for uncharted effective free-energy landscapes},
  author={Chiavazzo, Eliodoro and Covino, Roberto and Coifman, Ronald R and Gear, C William and Georgiou, Anastasia S and Hummer, Gerhard and Kevrekidis, Ioannis G},
  journal={Proceedings of the National Academy of Sciences},
  volume={114},
  number={28},
  pages={E5494--E5503},
  year={2017},
  publisher={National Acad Sciences}
}
